# Supplementary material for: PDGFRα inhibition reduces myofibroblast expansion in the fibrotic rim and enhances recovery after ischemic stroke
Source: J Clin Invest. 2025 Jan 14;135(5):e171077. doi: 10.1172/JCI171077 (PMC11870733; doi:10.1172/JCI171077)
Supplement: Supplemental table 1 [file jci-135-171077-s258.xlsx]

## Sheet: Sheet0
3h post MCAO imatinib (down or upregulated in imatinib samples)
Symbol	Entrez Gene Name	Affymetrix ID	Fold change	p value	Type	Fibrosis association	Inflammation association	Metabolism association
Abcc9	ATP-binding cassette, sub-family C (CFTR/MRP), member 9	17472536	-0.613	4.40E-02	ion channel	yes
Ada	adenosine deaminase	17394063	0.547	1.14E-02	enzyme	yes	yes	yes
Aldoc	aldolase C, fructose-bisphosphate	17253599	-0.545	2.88E-02	enzyme	yes		yes
Alyref	Aly/REF export factor	17273191	-0.550	1.28E-02	other
Ankrd49	ankyrin repeat domain 49	17524087	0.504	1.41E-02	transcription regulator
Arhgap8/Prr5-Arhgap8	Rho GTPase activating protein 8	17313751	0.532	2.98E-02	other
Arnt2	aryl-hydrocarbon receptor nuclear translocator 2	17492985	-0.815	3.78E-04	transcription regulator	yes
Asl	argininosuccinate lyase	17453179	-0.956	1.56E-04	enzyme	yes		yes
Atp5g1	ATP synthase, H+ transporting, mitochondrial Fo complex, subunit C1 (subunit 9)	17268289	-0.603	1.07E-02	transporter	yes
Atxn7l1	ataxin 7-like 1	17274940	-0.597	2.35E-02	other
Awat2	acyl-CoA wax alcohol acyltransferase 2	17543460	-0.506	5.05E-03	other
Bcas1	breast carcinoma amplified sequence 1	17394943	-0.621	1.55E-02	other
Cacna1e	calcium channel, voltage-dependent, R type, alpha 1E subunit	17228293	0.503	1.05E-02	ion channel
Cass4	Cas scaffolding protein family member 4	17380119	-0.698	2.48E-04	other
Ccl2	chemokine (C-C motif) ligand 2	17254059	-0.522	3.14E-02	cytokine	yes	yes
Ccnb1	cyclin B1	17490038	0.654	9.55E-03	kinase	yes
Ccne1	cyclin E1	17489886	-0.702	1.55E-05	transcription regulator	yes
Cd248	CD248 molecule, endosialin	17356369	-0.515	3.94E-02	other
Cd55	CD55 molecule, decay accelerating factor for complement (Cromer blood group)	17226622	0.814	2.84E-02	other	yes	yes
Cdh11	cadherin 11, type 2, OB-cadherin (osteoblast)	17512153	-0.545	4.83E-02	other	yes	yes
Cenpk	centromere protein K	17289584	0.589	8.92E-03	other	yes
Cenpu	centromere protein U	17501025	-0.607	1.01E-02	other	yes
Cldn6	claudin 6	17334097	1.269	3.20E-07	other
Cntfr	ciliary neurotrophic factor receptor	17424279	-0.505	4.32E-02	transmembrane receptor		yes
Cxcl10	chemokine (C-X-C motif) ligand 10	17449718	-0.588	4.77E-03	cytokine	yes	yes
Cxorf40a/Cxorf40b	chromosome X open reading frame 40A	17535274	0.595	4.47E-02	other
Cyp2c54 (Includes Others)	cytochrome P450, family 2, subfamily c, polypeptide 54	17364452	0.566	6.23E-03	enzyme
Dapk2	death-associated protein kinase 2	17518680	-0.538	1.16E-02	kinase	yes	yes
Doc2b	double C2-like domains, beta	17266010	0.590	1.27E-02	transporter			yes
Esd	esterase D	17296971	0.572	2.07E-02	enzyme	yes		yes
Fabp5	fatty acid binding protein 5 (psoriasis-associated)	17548717	-0.511	2.34E-02	transporter	yes		yes
Fabp7	fatty acid binding protein 7, brain	17233384	-0.831	9.45E-03	transporter	yes		yes
Fam210a	family with sequence similarity 210, member A	17355256	-0.532	5.69E-03	other
Fbxo2	F-box protein 2	17421588	-0.560	8.38E-03	enzyme
Fbxw21 (Includes Others)	F-box and WD-40 domain protein 21	17531315	0.533	1.89E-02	other
Fgr	FGR proto-oncogene, Src family tyrosine kinase	17419483	0.632	3.38E-02	kinase		yes
Fjx1	four jointed box 1	17388725	-0.544	1.33E-02	other
Fut11	fucosyltransferase 11 (alpha (1,3) fucosyltransferase)	17297495	1.605	2.00E-02	enzyme			yes
Fxyd6	FXYD domain containing ion transport regulator 6	17516777	-0.672	4.71E-02	ion channel
Gabrq	gamma-aminobutyric acid (GABA) A receptor, theta	17535420	-0.513	1.91E-02	ion channel
Gbp2	guanylate binding protein 2, interferon-inducible	17403268	-0.558	2.34E-02	enzyme	yes
Gbp4	guanylate binding protein 4	17403237	-0.520	3.78E-02	enzyme
Gbp5	guanylate binding protein 5	17403205	-0.625	1.35E-02	enzyme
Gfpt2	glutamine-fructose-6-phosphate transaminase 2	17249036	-0.528	4.60E-03	enzyme	yes		yes
Gm15807/Hmgn5	high-mobility group nucleosome binding domain 5	17328333	0.634	1.36E-02	other
Gnao1	guanine nucleotide binding protein (G protein), alpha activating activity polypeptide O	17503884	-0.612	5.73E-04	enzyme	yes
Gpx8	glutathione peroxidase 8 (putative)	17296281	-0.542	2.53E-02	enzyme
Grhl1	grainyhead-like transcription factor 1	17274513	0.520	6.52E-03	transcription regulator	yes
Grk4	G protein-coupled receptor kinase 4	17436659	0.568	2.74E-02	kinase
Gstm2	glutathione S-transferase mu 2 (muscle)	17409099	0.549	1.71E-02	enzyme	yes		yes
Hba1/Hba2	hemoglobin, alpha 1	17248276	0.708	3.21E-02	transporter			yes
Hibadh	3-hydroxyisobutyrate dehydrogenase	17466919	-0.677	1.58E-02	enzyme	yes
Hist1h4i	histone cluster 1, H4i	17285815	0.917	2.94E-02	other
Hla-A	major histocompatibility complex, class I, A	17337089	-0.513	1.58E-02	other	yes	yes
Hyal3	hyaluronoglucosaminidase 3	17521448	0.549	2.86E-02	enzyme
Idi1	isopentenyl-diphosphate delta isomerase 1	17285056	-0.579	1.43E-02	enzyme	yes		yes
Ifi16	interferon, gamma-inducible protein 16	17230111	0.879	3.88E-02	transcription regulator	yes	yes
Igdcc4	immunoglobulin superfamily, DCC subclass, member 4	17518458	-0.515	1.98E-03	other		yes
Igtp	interferon gamma induced GTPase	17249980	-0.714	1.59E-02	enzyme		yes
Irs1	insulin receptor substrate 1	17214753	-0.516	1.60E-02	enzyme	yes
Itpk1	inositol-tetrakisphosphate 1-kinase	17283463	-0.660	3.75E-03	kinase
Kcnk2	potassium channel, two pore domain subfamily K, member 2	17230902	0.518	7.34E-03	ion channel
Kiaa0930	KIAA0930	17320035	-0.825	8.13E-03	other
Krt27	keratin 27, type I	17269042	0.528	4.69E-03	other
Lhfp	lipoma HMGIC fusion partner	17397511	-0.510	1.44E-02	other
Ly6a (Includes Others)	lymphocyte antigen 6 complex, locus A	17312219	-0.506	1.46E-02	other
Mbp	myelin basic protein	17352175	-0.957	9.28E-03	other	yes
Mir-194	microRNA 194-1	17356739	-0.524	8.69E-03	microRNA
Mir-290	microRNA 372	17473111	1.226	1.46E-02	microRNA
Mir-432	microRNA 432	17278711	0.861	1.68E-04	microRNA
Mir-467	microRNA 466	17366718	-0.554	2.08E-03	microRNA
Mir-500	microRNA 501	17539820	0.517	7.22E-03	microRNA
Mir-743	microRNA 890	17542062	-0.594	1.20E-02	microRNA
Mob3a	MOB kinase activator 3A	17235396	-0.527	3.57E-04	other
Mobp	myelin-associated oligodendrocyte basic protein	17523192	-0.727	2.39E-03	other
Ms4a4b (Includes Others)	membrane-spanning 4-domains, subfamily A, member 4B	17357648	-0.809	4.42E-02	other		yes
Mt3	metallothionein 3	17503932	-0.646	3.20E-02	other	yes
Myoc	myocilin, trabecular meshwork inducible glucocorticoid response	17218752	-0.633	3.35E-02	other
Nanp	N-acetylneuraminic acid phosphatase	17340397	-1.390	9.99E-03	enzyme
Nkain2	Na+/K+ transporting ATPase interacting 2	17240109	-0.576	3.41E-02	other
Nmrk1	nicotinamide riboside kinase 1	17358020	0.600	1.48E-02	kinase
Nov	nephroblastoma overexpressed	17311519	0.602	1.75E-03	growth factor		yes
Npr3	natriuretic peptide receptor 3	17316043	0.589	1.55E-02	G-protein coupled receptor	yes
Nsun6	NOP2/Sun domain family, member 6	17381911	0.512	3.84E-02	enzyme
Ott (Includes Others)	ovary testis transcribed	17538452	-0.671	2.16E-02	other
Pdgfra	platelet-derived growth factor receptor, alpha polypeptide	17438246	-0.828	1.02E-03	kinase	yes	yes
Poldip2	polymerase (DNA-directed), delta interacting protein 2	17253674	-0.520	5.18E-04	other
Pou2f3	POU class 2 homeobox 3	17526086	0.583	6.76E-04	transcription regulator
Ppargc1a	peroxisome proliferator-activated receptor gamma, coactivator 1 alpha	17448001	-0.593	6.21E-03	transcription regulator	yes		yes
Ppp1r14a	protein phosphatase 1, regulatory (inhibitor) subunit 14A	17476119	-0.683	2.90E-02	phosphatase
Psmb9	proteasome subunit beta 9	17343789	-0.521	2.81E-02	peptidase	yes
Rdh16	retinol dehydrogenase 16 (all-trans)	17238172	-0.559	7.43E-03	enzyme	yes
Rdh5	retinol dehydrogenase 5 (11-cis/9-cis)	17246358	0.506	4.22E-02	enzyme
Rell2	RELT-like 2	17349962	0.549	2.58E-02	other
Rhbdl2	rhomboid, veinlet-like 2 (Drosophila)	17418223	-0.558	2.70E-02	peptidase
Rnf113a1	ring finger protein 113A1	17534157	0.543	3.12E-02	other		yes
Rpp30	ribonuclease P/MRP 30kDa subunit	17358876	0.566	4.64E-03	enzyme
Scn10a	sodium channel, voltage gated, type X alpha subunit	17532184	-0.533	3.67E-03	ion channel
Serf1a/Serf1b	small EDRK-rich factor 1A (telomeric)	17289455	-0.522	1.90E-03	other
Shisa9	shisa family member 9	17322985	-0.536	1.06E-02	other
Sirpb1	signal-regulatory protein beta 1	17404200	-0.553	4.33E-02	other		yes
Slc16a12	solute carrier family 16, member 12	17364139	-0.527	3.98E-02	transporter
Slc9a2	solute carrier family 9, subfamily A (NHE2, cation proton antiporter 2), member 2	17212286	0.592	2.20E-02	transporter
Slc9a7	solute carrier family 9, subfamily A (NHE7, cation proton antiporter 7), member 7	17540465	-0.545	3.71E-02	transporter
Slco1a2	solute carrier organic anion transporter family, member 1A2	17472443	-0.561	2.56E-02	transporter
Snhg11	small nucleolar RNA host gene 11	17378848	-0.639	2.63E-03	other
Strip2	striatin interacting protein 2	17456772	0.868	2.84E-03	other
Tatdn3	TatD DNase domain containing 3	17231015	-0.521	6.08E-03	other
Tfap2b	transcription factor AP-2 beta (activating enhancer binding protein 2 beta)	17211347	0.609	5.72E-03	transcription regulator
Tfb2m	transcription factor B2, mitochondrial	17230331	0.932	2.53E-03	enzyme	yes
Thumpd2	THUMP domain containing 2	17347606	0.732	1.09E-02	enzyme
Tmem181	transmembrane protein 181	17332893	-0.529	7.36E-04	other
Tmsb4x (Includes Others)	thymosin, beta 4, X chromosome	17544786	-0.639	1.68E-02	other	yes
Tnf	tumor necrosis factor	17344309	0.588	4.18E-02	cytokine	yes	yes
Trabd2b	TraB domain containing 2B	17417090	-0.645	1.49E-02	peptidase
Uchl1	ubiquitin carboxyl-terminal esterase L1 (ubiquitin thiolesterase)	17437876	-0.523	6.41E-04	peptidase	yes
Vmn1r180 (Includes Others)	vomeronasal 1 receptor 180	17487533	-0.784	5.39E-03	other
Zbtb45	zinc finger and BTB domain containing 45	17486603	0.500	8.12E-04	other
Znf25	zinc finger protein 25	17470187	0.508	3.98E-03	other
Znf446	zinc finger protein 446	17473817	-0.508	3.84E-04	transcription regulator
Znf676	zinc finger protein 676	17288344	0.585	1.95E-02	other
