# Supplementary material for: PDGFRα inhibition reduces myofibroblast expansion in the fibrotic rim and enhances recovery after ischemic stroke
Source: J Clin Invest. 2025 Jan 14;135(5):e171077. doi: 10.1172/JCI171077 (PMC11870733; doi:10.1172/JCI171077)
Supplement: Supplemental table 2 [file jci-135-171077-s259.xlsx]

## Sheet: Sheet0
24h post MCAO (down or upregulated in imatinib samples)
Symbol	Entrez Gene Name	Affymetrix ID	Fold change	p value	Type	Fibrosis association	Inflammation association	Metabolism association
Abhd18	abhydrolase domain containing 18	17397297	0.580	2.33E-02	other
Adcy3	adenylate cyclase 3	17273714	0.547	3.95E-03	enzyme			yes
Aldob	aldolase B, fructose-bisphosphate	17425233	-0.738	3.63E-04	enzyme	yes		yes
Atp2b3	ATPase, Ca++ transporting, plasma membrane 3	17535572	0.692	4.15E-02	transporter
C3	complement component 3	17346528	-0.634	4.25E-02	peptidase	yes	yes
Ca6	carbonic anhydrase VI	17433265	-0.628	8.17E-05	enzyme			yes
Ca8	carbonic anhydrase VIII	17423121	0.505	4.18E-02	enzyme			yes
Ccbl1	cysteine conjugate-beta lyase, cytoplasmic	17383588	0.562	6.41E-05	enzyme	yes		yes
Ccl22	chemokine (C-C motif) ligand 22	17504122	-0.878	5.02E-03	cytokine	yes	yes
Ccl5	chemokine (C-C motif) ligand 5	17266946	-0.632	1.86E-02	cytokine	yes	yes
Cd200r1	CD200 receptor 1	17325861	-0.513	1.06E-02	other
Cenpq	centromere protein Q	17344990	0.549	2.02E-02	other
Colgalt2	collagen beta(1-O)galactosyltransferase 2	17218233	0.534	1.14E-02	other
Cox6a2	cytochrome c oxidase subunit VIa polypeptide 2	17496857	-0.547	1.92E-02	enzyme	yes
Cshl1	chorionic somatomammotropin hormone-like 1	17270829	1.769	3.80E-02	transcription regulator
Dsg1	desmoglein 1	17348726	-0.530	1.10E-02	other
Egln3	egl-9 family hypoxia-inducible factor 3	17281084	-0.850	2.07E-02	enzyme	yes
Eps8l2	EPS8-like 2	17484852	0.672	7.57E-05	other	yes
F10	coagulation factor X	17499224	-0.596	2.35E-02	peptidase
Fgr	FGR proto-oncogene, Src family tyrosine kinase	17419483	-0.733	8.49E-03	kinase		yes
Fhit	fragile histidine triad	17303474	-0.563	8.36E-05	enzyme	yes
Gabarapl1	GABA(A) receptor-associated protein like 1	17463550	0.614	4.04E-04	other	yes
Gpat3	glycerol-3-phosphate acyltransferase 3	17439622	-0.504	4.92E-03	enzyme			yes
Gpc3	glypican 3	17541681	0.661	9.08E-03	other	yes
Hba1/Hba2	hemoglobin, alpha 1	17248276	-0.633	3.21E-02	transporter
Hist1h4c	histone cluster 1, H4c	17408021	0.593	3.98E-02	other
Hla-Dqa1	major histocompatibility complex, class II, DQ alpha 1	17343813	-0.826	3.33E-02	transmembrane receptor	yes	yes
Hla-Drb5	major histocompatibility complex, class II, DR beta 5	17336502	-0.846	2.39E-02	transmembrane receptor		yes
Hmga1	high mobility group AT-hook 1	17335129	0.592	1.23E-02	transcription regulator
Hpse	heparanase	17548411	-1.058	1.82E-02	enzyme	yes
Ifi16	interferon, gamma-inducible protein 16	17230067	-0.514	2.05E-02	transcription regulator	yes	yes
Il1r2	interleukin 1 receptor, type II	17212174	-0.693	4.23E-02	transmembrane receptor	yes	yes
Il1rap	interleukin 1 receptor accessory protein	17324542	-0.547	8.09E-04	transmembrane receptor	yes	yes
Itgax	integrin, alpha X (complement component 3 receptor 4 subunit)	17483615	-0.878	7.90E-03	transmembrane receptor	yes	yes
Kcnn4	potassium channel, calcium activated intermediate/small conductance subfamily N alpha, member 4	17474941	-0.568	1.06E-02	ion channel
Kiaa0930	KIAA0930	17320035	0.546	3.96E-02	other
Kif23	kinesin family member 23	17527934	0.514	9.69E-03	other	yes
Klk3	kallikrein-related peptidase 3	17477347	-0.611	9.23E-03	peptidase
Klrd1	killer cell lectin-like receptor subfamily D, member 1	17463567	-0.949	1.08E-03	transmembrane receptor
Klrk1	killer cell lectin-like receptor subfamily K, member 1	17471565	-0.778	9.49E-04	other
Kmo	kynurenine 3-monooxygenase (kynurenine 3-hydroxylase)	17219789	-0.626	1.20E-02	enzyme
Lepr	leptin receptor	17415979	0.541	9.00E-03	transmembrane receptor	yes		yes
Lilrb3	leukocyte immunoglobulin-like receptor, subfamily B (with TM and ITIM domains), member 3	17485589	-0.684	2.29E-02	transmembrane receptor	yes	yes
Ltb4r	leukotriene B4 receptor	17300666	-0.606	1.83E-02	G-protein coupled receptor		yes
Mbp	myelin basic protein	17352175	0.643	4.06E-02	other	yes
Mia	melanoma inhibitory activity	17488151	0.638	1.51E-02	other
Mir-142	microRNA 142	17254838	-0.894	6.53E-03	microRNA
Mir-15	microRNA 15a	17307518	-0.684	4.96E-02	microRNA
Mir-150	microRNA 150	17477693	0.589	2.88E-02	microRNA
Mir-181	microRNA 181a-1	17217846	0.542	6.30E-03	microRNA
Mir-27	microRNA 27a	17503118	-0.595	2.63E-02	microRNA
Ms4a4b (Includes Others)	membrane-spanning 4-domains, subfamily A, member 4B	17357648	-0.835	2.29E-02	other		yes
Napsa	napsin A aspartic peptidase	17477508	-0.748	1.19E-02	peptidase
Nid1	nidogen 1	17285225	0.764	2.24E-03	other	yes
Otx2	orthodenticle homeobox 2	17305830	0.544	4.27E-02	transcription regulator
Palm	paralemmin	17234963	0.650	1.17E-04	other
Pcolce2	procollagen C-endopeptidase enhancer 2	17520425	0.605	2.13E-02	other
Pdcd1lg2	programmed cell death 1 ligand 2	17358552	-0.596	3.70E-03	enzyme
Pde2a	phosphodiesterase 2A, cGMP-stimulated	17480880	0.567	1.93E-04	enzyme			yes
Pdgfd	platelet derived growth factor D	17514460	0.509	7.26E-03	growth factor	yes
Peg3	paternally expressed 3	17486110	0.602	1.09E-02	kinase
Pilra	paired immunoglobin-like type 2 receptor alpha	17454166	-0.703	1.92E-02	other
Plppr4	phospholipid phosphatase related 4	17409816	0.559	2.49E-02	phosphatase			yes
Poc5	POC5 centriolar protein	17289289	0.537	7.00E-03	other
Prl	prolactin	17286107	1.717	4.51E-02	cytokine	yes
Prrg1	proline rich Gla (G-carboxyglutamic acid) 1	17542948	0.568	9.91E-05	other			yes
Rab20	RAB20, member RAS oncogene family	17507435	-0.508	4.75E-03	enzyme	yes
Rab7b	RAB7B, member RAS oncogene family	17217048	0.555	4.91E-03	peptidase
Rasl11b	RAS-like, family 11, member B	17438189	0.675	1.74E-02	enzyme	yes
Rhbdl2	rhomboid, veinlet-like 2 (Drosophila)	17418223	0.635	7.04E-03	peptidase
Runx2	runt-related transcription factor 2	17345134	-0.834	2.67E-03	transcription regulator	yes
Serpinb1b	serine (or cysteine) peptidase inhibitor, clade B, member 1b	17286385	-0.528	4.78E-03	enzyme	yes
Serpinh1	serpin peptidase inhibitor, clade H (heat shock protein 47), member 1, (collagen binding protein 1)	17493658	0.581	8.47E-04	other	yes	yes
Sgtb	small glutamine-rich tetratricopeptide repeat (TPR)-containing, beta	17289553	0.534	1.51E-03	other
Sh3bgrl	SH3 domain binding glutamate-rich protein like	17537199	-0.828	7.31E-03	other
Sirpb1	signal-regulatory protein beta 1	17404217	-1.521	2.15E-06	other		yes
Slamf7	SLAM family member 7	17229782	-0.819	4.47E-02	other
Slc4a10	solute carrier family 4, sodium bicarbonate transporter, member 10	17371162	0.694	1.88E-02	transporter
Slc4a5	solute carrier family 4 (sodium bicarbonate cotransporter), member 5	17460023	0.530	2.76E-02	transporter
Slfn12l	schlafen family member 12-like	17254176	-0.737	3.76E-02	enzyme
Spry2	sprouty RTK signaling antagonist 2	17309340	0.530	1.90E-02	other	yes
Strip2	striatin interacting protein 2	17456772	0.525	2.93E-02	other
Taf1d	TATA box binding protein (TBP)-associated factor, RNA polymerase I, D, 41kDa	17514834	-0.666	4.84E-02	other	yes
Trem3	triggering receptor expressed on myeloid cells 3	17338371	-0.623	1.03E-03	other
Vwa1	von Willebrand factor A domain containing 1	17433879	0.531	4.08E-05	other
