# Supplementary material for: PDGFRα inhibition reduces myofibroblast expansion in the fibrotic rim and enhances recovery after ischemic stroke
Source: J Clin Invest. 2025 Jan 14;135(5):e171077. doi: 10.1172/JCI171077 (PMC11870733; doi:10.1172/JCI171077)
Supplement: Supplemental video 3 [file jci-135-171077-s261.xlsx]

## Sheet: Sheet1
3h post MCAO imatinib (down or upregulated in imatinib samples) compared to microarray data from stroke patients (GSE24265)
Anticorrelation between datasets
Symbol	Entrez Gene Name	Affymetrix ID	Fold change	p value	Type	Fibrosis association	Inflammation association	Metabolism association
Ankrd49	ankyrin repeat domain 49	17524087	0.504	1.41E-02	transcription regulator
Asl	argininosuccinate lyase	17453179	-0.956	1.56E-04	enzyme	yes		yes
Bcas1	breast carcinoma amplified sequence 1	17394943	-0.621	1.55E-02	other
Cacna1e	calcium channel, voltage-dependent, R type, alpha 1E subunit	17228293	0.503	1.05E-02	ion channel
Ccl2	chemokine (C-C motif) ligand 2	17254059	-0.522	3.14E-02	cytokine	yes	yes
Ccnb1	cyclin B1	17490038	0.654	9.55E-03	kinase	yes
Fut11	fucosyltransferase 11 (alpha (1,3) fucosyltransferase)	17297495	1.605	2.00E-02	enzyme			yes
Grhl1	grainyhead-like transcription factor 1	17274513	0.520	6.52E-03	transcription regulator	yes
Gstm2	glutathione S-transferase mu 2 (muscle)	17409099	0.549	1.71E-02	enzyme	yes		yes
Hibadh	3-hydroxyisobutyrate dehydrogenase	17466919	-0.677	1.58E-02	enzyme	yes
Hist1h4i	histone cluster 1, H4i	17285815	0.917	2.94E-02	other
Hla-A	major histocompatibility complex, class I, A	17337089	-0.513	1.58E-02	other	yes	yes
Mobp	myelin-associated oligodendrocyte basic protein	17523192	-0.727	2.39E-03	other
Nmrk1	nicotinamide riboside kinase 1	17358020	0.600	1.48E-02	kinase
Nov	nephroblastoma overexpressed	17311519	0.602	1.75E-03	growth factor		yes
Nsun6	NOP2/Sun domain family, member 6	17381911	0.512	3.84E-02	enzyme
Poldip2	polymerase (DNA-directed), delta interacting protein 2	17253674	-0.520	5.18E-04	other
Ppp1r14a	protein phosphatase 1, regulatory (inhibitor) subunit 14A	17476119	-0.683	2.90E-02	phosphatase
Thumpd2	THUMP domain containing 2	17347606	0.732	1.09E-02	enzyme
Tmsb4x (Includes Others)	thymosin, beta 4, X chromosome	17544786	-0.639	1.68E-02	other	yes
Znf25	zinc finger protein 25	17470187	0.508	3.98E-03	other
Correlation between datasets
Symbol	Entrez Gene Name	Affymetrix ID	Fold change	p value	Type	Fibrosis association	Inflammation association	Metabolism association
Abcc9	ATP-binding cassette, sub-family C (CFTR/MRP), member 9	17472536	-0.613	4.40E-02	ion channel	yes
Aldoc	aldolase C, fructose-bisphosphate	17253599	-0.545	2.88E-02	enzyme	yes		yes
Arnt2	aryl-hydrocarbon receptor nuclear translocator 2	17492985	-0.815	3.78E-04	transcription regulator	yes
Atp5g1	ATP synthase, H+ transporting, mitochondrial Fo complex, subunit C1 (subunit 9)	17268289	-0.603	1.07E-02	transporter	yes
Cass4	Cas scaffolding protein family member 4	17380119	-0.698	2.48E-04	other
Cd55	CD55 molecule, decay accelerating factor for complement (Cromer blood group)	17226622	0.814	2.84E-02	other	yes	yes
Cdh11	cadherin 11, type 2, OB-cadherin (osteoblast)	17512153	-0.545	4.83E-02	other	yes	yes
Fabp7	fatty acid binding protein 7, brain	17233384	-0.831	9.45E-03	transporter	yes		yes
Fxyd6	FXYD domain containing ion transport regulator 6	17516777	-0.672	4.71E-02	ion channel
Hba1/Hba2	hemoglobin, alpha 1	17248276	0.708	3.21E-02	transporter			yes
Nanp	N-acetylneuraminic acid phosphatase	17340397	-1.390	9.99E-03	enzyme
Pdgfra	platelet-derived growth factor receptor, alpha polypeptide	17438246	-0.828	1.02E-03	kinase	yes	yes
Ppargc1a	peroxisome proliferator-activated receptor gamma, coactivator 1 alpha	17448001	-0.593	6.21E-03	transcription regulator	yes		yes
Tatdn3	TatD DNase domain containing 3	17231015	-0.521	6.08E-03	other
