# Supplementary material for: PDGFRα inhibition reduces myofibroblast expansion in the fibrotic rim and enhances recovery after ischemic stroke
Source: J Clin Invest. 2025 Jan 14;135(5):e171077. doi: 10.1172/JCI171077 (PMC11870733; doi:10.1172/JCI171077)
Supplement: Supplemental video 4 [file jci-135-171077-s262.xlsx]

## Sheet: Sheet1
24h post MCAO (down or upregulated in imatinib samples) compared to microarray data from stroke patients (GSE24265)
Anticorrelation between datasets
Symbol	Entrez Gene Name	Affymetrix ID	Fold change	p value	Type	Fibrosis association	Inflammation association	Metabolism association
Adcy3	adenylate cyclase 3	17273714	0.547	3.95E-03	enzyme			yes
Ccl5	chemokine (C-C motif) ligand 5	17266946	-0.632	1.86E-02	cytokine	yes	yes
Colgalt2	collagen beta(1-O)galactosyltransferase 2	17218233	0.534	1.14E-02	other
Fgr	FGR proto-oncogene, Src family tyrosine kinase	17419483	-0.733	8.49E-03	kinase		yes
Hba1/Hba2	hemoglobin, alpha 1	17248276	-0.633	3.21E-02	transporter
Hla-Dqa1	major histocompatibility complex, class II, DQ alpha 1	17343813	-0.826	3.33E-02	transmembrane receptor	yes	yes
Hla-Drb5	major histocompatibility complex, class II, DR beta 5	17336502	-0.846	2.39E-02	transmembrane receptor		yes
Il1r2	interleukin 1 receptor, type II	17212174	-0.693	4.23E-02	transmembrane receptor	yes	yes
Itgax	integrin, alpha X (complement component 3 receptor 4 subunit)	17483615	-0.878	7.90E-03	transmembrane receptor	yes	yes
Lilrb3	leukocyte immunoglobulin-like receptor, subfamily B (with TM and ITIM domains), member 3	17485589	-0.684	2.29E-02	transmembrane receptor	yes	yes
Mbp	myelin basic protein	17352175	0.643	4.06E-02	other	yes
Palm	paralemmin	17234963	0.650	1.17E-04	other
Pde2a	phosphodiesterase 2A, cGMP-stimulated	17480880	0.567	1.93E-04	enzyme			yes
Pdgfd	platelet derived growth factor D	17514460	0.509	7.26E-03	growth factor	yes
Peg3	paternally expressed 3	17486110	0.602	1.09E-02	kinase
Rasl11b	RAS-like, family 11, member B	17438189	0.675	1.74E-02	enzyme	yes
Serpinh1	serpin peptidase inhibitor, clade H (heat shock protein 47), member 1, (collagen binding protein 1)	17493658	0.581	8.47E-04	other	yes	yes
Sgtb	small glutamine-rich tetratricopeptide repeat (TPR)-containing, beta	17289553	0.534	1.51E-03	other
Correlation between datasets
Symbol	Entrez Gene Name	Affymetrix ID	Fold change	p value	Type	Fibrosis association	Inflammation association	Metabolism association
Hmga1	high mobility group AT-hook 1	17335129	0.592	1.23E-02	transcription regulator
Rab20	RAB20, member RAS oncogene family	17507435	-0.508	4.75E-03	enzyme	yes
Rhbdl2	rhomboid, veinlet-like 2 (Drosophila)	17418223	0.635	7.04E-03	peptidase
