# Supplementary material for: PDGFRα inhibition reduces myofibroblast expansion in the fibrotic rim and enhances recovery after ischemic stroke
Source: J Clin Invest. 2025 Jan 14;135(5):e171077. doi: 10.1172/JCI171077 (PMC11870733; doi:10.1172/JCI171077)
Supplement: Supporting data values [file jci-135-171077-s263.xlsx]

## Sheet: Fig 1b - 1h-7d leakage 2P
	untreated					imatinib
	Mouse35	Mouse41	Mouse74	Mouse86		Mouse73	Mouse51	Mouse55	Mouse93
1-2 hpi	0.658739	0.591019	0.922469	0.769515		0.664834	0.584496	0.663408	0.789203
24hpi	*	0.751415	0.602323	*		0.417153	0.356423	0.284405	0.522583
2dpi	0.215729	0.469059	0.483477	*		0.393702	0.220627	0.276947	0.275968
3dpi	0.571953	0.457491	0.407177	1.54732		0.359811	0.547026	0.415213	0.159084
7dpi	0.392254	0.454333	0.385398	0.518782		0.334033	0.220355	0.222974	0.314867
* massive leakage - all signal extraluminal
	mean	sem
pre M2CAO	0.248297	0.0374846

## Sheet: Fig 1c - <24h EB imat
Sham	1h vehicle	3h vehicle	6h vehicle	24h vehicle	3h imatinib	24h imatinib
-0.013	0.787	1.599	0.955	0.315	1.203	0.185
-0.005	0.748	1.229	1.375	0.444	1.765	0.243
-0.029	0.398	2.121	1.17	0.206	1.168	0.129
0.054	0.199	1.908	0.654	0.527	1.408	0.061
	0.256	3.344	1.974	0.457	1.87	0.329
	0.218	2.275	1.805	0.139	1.911	0.227
		2.962	2.189	0.586	1.282	0.288
		3.52	1.069	0.406
		1.786

## Sheet: Fig 1d,s1j-l vessel diameter 2P
	untreated
arteries	89.1464	80.2884	65.5637	81.7287	82.7704	78.597	67.3003	75.9789	77.5456	76.848	77.2582	69.8196	75.7236	63.8498	65.5046	76.4903	76.2504	92.1951	88.8615	71.8374	67.6202	82.0454	81.5803	39.3889	72.2358	75.7823
arterioles	76.6165	75.9847	63.6699	59.8741	77.5814	87.6104	75.9285	80.463	68.5019	80.1032	61.0161	69.4577	62.2796	70.1543	76.9242	79.0933	82.3151	82.1024	60.2832	66.6357
capillaries	111.529	88.4561	100.788	69.8917	78.6879	79.1487	96.7617	76.1831	72.9916	110.125	109.515	161.281	79.3952	131.193	132.547	99.3427	83.8386	133.02	120.244	98.5693	146.837	105.653	116.815	81.1881	128.253	108.777	96.5756	55.7036	118.881	106.074	91.2336	116.126	70.1273	84.1265	25.936	101.708	93.7485	81.155	88.59	71.3906	100.912	119.087	115.961	97.7299	76.6386	88.3737	105.444	94.4388	109.043
venules	92.5072	112.387	85.1207	73.9137	62.1312	89.919	84.769	77.9042	59.3911	46.1054	92.8367	34.8536	62.2351	89.6268	92.8898	92.9644	94.1443	108.418	88.11	117.383	88.006	74.3241	100.651	105.946	119.234	117.435	91.639	109.482	106.351	84.29	91.7197	117.286	62.6783	106.898	145.148	86.407	85.4587	78.6269	82.7276	78.9282	143.897	117.489	82.0747	81.514	95.1336	123.343	89.2988	92.9906	92.8659
veins	75.9887	106.492	74.2281	78.8397	48.6287	93.5193	95.3513	118.327	122.936	113.621	72.5173	65.8415	76.5444	109.414	50.509	92.7896	109.154	80.4779	98.8534	64.5591	85.1099	60.2875	70.2543	95.4763	73.761	92.2293	85.7926	78.3249
	imatinib
arteries	70.222	79.2241	81.4557	74.1049	76.6907	84.6051	61.185	78.1137	82.4825	69.6657	79.4269	76.7375	77.9737	73.5457	92.6144	56.5273	72.7234	76.9638	76.5513	73.2626	60.1845	83.2502	93.5272	75.4512	78.1727	84.9775	77.4859	79.0605	77.8614
arterioles	65.5238	84.9605	91.8434	85.2446	85.8652	71.6679	74.2812	94.0226	84.4891	77.2966	81.7997	80.298	79.2327	89.1996	69.5454	81.9958	81.3882	83.2048	77.2398	88.2271	85.6719	83.4113	66.6223	77.0026	68.5276	69.2269	55.1687	88.171	74.2435	64.3528	88.8594	67.4384	98.2334	92.9454	70.9299	85.2758	86.4794	81.2424	62.9325	47.7289	70.3399	81.5449	70.8917	69.5999	64.8834	80.2521	53.9582	58.5126	74.6076
capillaries	138.333	100	119.433	109.639	90.3719	84.0581	106.501	113.628	96.1559	83.663	79.0965	96.317	58.0516	77.9603	80.2019	81.1018	94.7568	90.336	116.709	105.462	99.4559	116.961	99.2748	110.354	79.2649	68.7266	75.7202	86.219	98.8661	92.3604	106.043	104.096	111.927	115.166	112.101	102.073	101.975	121.953	91.0398	94.8333	107.49	118.605	114.811	119.153	96.1628	96.5904	94.6288	93.6851	106.823
venules	121.382	100.611	117.024	126.58	99.81	125.751	112.365	107.792	115.142	108.352	108.703	100.016	94.6179	97.6739	98.1001	118.728	114.753	109.29	110.324	94.8029	128.356	113.335	99.6261	100.967	67.8225	111.435	97.3133	82.1308	99.746	112.536	105.216	126.405	89.4669	109.992	123.861	139.73	127.831	141.596	121.97	103.737	159.65	126.162	115.414	128.499	104.16	71.7867	139.982	97.8337	131.542
veins	122.068	79.345	95.2116	77.4239	92.942	89.2736	91.7343	89.388	89.2884	92.5441	84.9562	95.3275	91.0362	92.0483	86.9388	78.974	102.275	108.837	72.3573	103.941	89.0688	44.5444	69.7759	80.2085	93.1689	90.5772	91.291	103.428	100.932	97.8056	108.169	105.108	91.8841
[truncated: 200 more columns]

## Sheet: Fig 1g - perivasc Ra 3h imat
vehicle1	Ra vessels/mm2			imatinib1	Ra vessels/mm2
img6	0			img6	0
img7	0			img7	29.2969
img8	0			img8	39.0625
img9	7.32422			img9	7.32422
img10	2.44141			img10	14.6484
img11	4.88281			img11	19.5312
img12	2.44141			img12	12.207
img13	2.44141			img13	7.32422
vehicle2				imatinib2
img6	0			img6	29.2969
img7	0			img7	9.76562
img8	0			img8	19.5312
img9	9.76562			img9	7.32422
img10	7.32422			img10	2.44141
img11	9.76562			img11	2.44141
img12	7.32422			img12	7.32422
img13	2.44141			img13	12.207
vehicle3				imatinib3
img6	9.76562			img6	19.5312
img7	0			img7	19.5312
img8	9.76562			img8	9.76562
img9	4.88281			img9	4.88281
img10	0			img10	12.207
img11	4.88281			img11	4.88281
img12	4.88281			img12	9.76562
img13	2.44141			img13	4.88281
	mean	sem
Contra	15.0923	1.53769

## Sheet: Fig 1h - perivasc gfap 3h imat
vehicle1	Gfap vessels/mm2			imat1	Gfap vessels/mm2
img6	0			img6	87.8906
img7	0			img7	29.2969
img8	0			img8	39.0625
img9	4.88281			img9	17.0898
img10	9.76562			img10	14.6484
img11	7.32422			img11	14.6484
img12	2.44141			img12	14.6484
img13	12.207			img13	17.0898
vehicle2				imat2
img6	0			img6	78.125
img7	78.125			img7	19.5312
img8	19.5312			img8	19.5312
img9	9.76562			img9	29.2969
img10	7.32422			img10	12.207
img11	7.32422			img11	24.4141
img12	7.32422			img12	26.8555
img13	2.44141			img13	21.9727
vehicle3				imat3
img6	19.5312			img6	39.0625
img7	58.5938			img7	19.5312
img8	19.5312			img8	87.8906
img9	9.76562			img9	9.76562
img10	2.44141			img10	9.76562
img11	2.44141			img11	4.88281
img12	7.32422			img12	9.76562
img13	2.44141			img13	12.207
	mean	sem
Contra	34.6236	3.57326

## Sheet: Fig 2A-L - qPCR
		vehicle#1-3				imatinib#1-3
	sham	3h post MCAO	24h post MCAO	7d post MCAO		3h post MCAO	24h post MCAO	7d post MCAO
Itgax	0.00082881	0.0099116	0.0084023	0.00654677		0.00743683	0.00236054	6.9146e-05
	0.0013433	0.0099575	0.00970762	0.00087911		0.00333061	0.00390625	0.0024551
	0.0021103	0.00821988	0.00526871	4.286e-05		0.00053063	7.5317e-05	0.00045401
Ccl5	0.00040354	0.00058336	0.00234424	0.00155709		0.0014819	0.000702885	0.000848126
	0.00234956	0.00188007	0.00234966	0.00144445		0.00130959	0.0004328	0.000710997
	0.0003237	0.00238797	0.00158643	0.0016824		0.00106618	0.00017337	0.000904164
Hpse	0.00071324	0.00772277	0.0094859	0.00278135		0.00342424	0.00115865	0.00057799
	0.00157912	0.00690296	0.00481472	0.00325453		0.0043493	0.00182233	0.00181262
	0.00176841	0.0014797	0.00776637	0.00262221		0.00163669	0.00103463	0.00030301
Col5a2	0.00285	0.00403	0.006638	0.032129		0.003075	0.002524	0.020123
	0.00243	0.007315	0.004826	0.077482		0.002971	0.00882	0.019438
	0.002167	0.0019	0.008549	0.042247		0.006172	0.002604	0.013094
Fn1	0.281265	0.29937	0.317538	0.48971		0.205185	0.238986	0.194791
	0.371131	0.445964	0.473029	0.468136		0.222211	0.230846	0.231647
	0.292194	0.381565	0.436786	0.488016		0.401925	0.393654	0.188809
Icam1	0.01937	0.048361	0.060791	0.120742		0.031577	0.031467	0.052556
	0.052922	0.047366	0.112267	0.125434		0.046552	0.047696	0.061854
	0.018389	0.032464	0.067686	0.120324		0.024689	0.031577	0.089003
Il1a	0.00717237	0.0242927	0.0231154	0.0539089		0.0354845	0.00680118	0.0412346
	0.00587987	0.0366511	0.0234652	0.0869703		0.0103325	0.0138082	0.0571145
	0.0157337	0.0338821	0.0479165	0.0639609		0.0117597	0.0201464	0.018928
Mmp9	0.000103	0.002981	0.007289	0.002001		0.001386	0.001772	0.00044
	0.000667	0.003151	0.008639	0.00188		0.002145	0.001683	0.000886
	0.000126	0.002355	0.002524	0.006547		0.002447	0.001302	0.000305
Pdgfra	0.000175	0.001343	0.004319	0.004143		0.000877	0.002043	0.00147
	0.00074	0.001141	0.00357	0.001841		0.000691	0.001565	0.001018
	0.000587	0.001677	0.004613	0.003645		0.000614	0.001018	0.003619
Pdgfrb	0.01206	0.00325	0.00264	0.00965		0.00754	0.00812	0.00467
	0.01358	0.00146	0.00598	0.00786		0.00399	0.00171	0.01065
	0.00763	0.00691	0.00113	0.00591		0.00528	0.00433	0.00734
Pdgfc	0.001126	0.012132	0.015303	0.019709		0.007315	0.004843	0.008609
	0.00294	0.01132	0.018199	0.004793		0.00264	0.008699	0.003033
	0.001754	0.020123	0.016345	0.00324		0.012132	0.001532	0.00455
Plat	0.051832	0.436786	0.232451	0.49141		0.190782	0.247414	0.135372
	0.095391	0.837987	0.926588	0.035036		0.279322	0.050241	0.169576
	0.101532	0.835088	1.07923	0.445964		0.237336	0.051832	0.106949

## Sheet: Fig 2M-P - ICV
	Col5a2			Cxcl10			Tgfb			Smad3
	Vehicle#1-6	active PDGF-CC#1-6		Vehicle#1-6	active PDGF-CC#1-6		Vehicle#1-6	active PDGF-CC#1-6		Vehicle#1-6	active PDGF-CC#1-6
	0.001042	0.01234		0.00032	0.0009423		0.005432	0.0123		0.0004234	0.00081234
	0.009424	0.009423		2.42e-05	0.00084394		0.003453	0.009463		0.00059345	0.000931234
	0.00435	0.008234		0.000547	0.0005473		0.00823	0.0103		0.000229	0.0007234
	0.00568	0.006943		0.0004248	0.00106		0.00238	0.00621		0.0002192	0.00082349
	0.0009421	0.008423		9.424e-05	0.0005423		0.002945	0.00732		0.00010234	0.0010329
	0.0008423	0.007412		0.0004348	0.0013249		0.007239	0.01593		0.000923404	0.00178439

## Sheet: Fig 3c - gfap isch area 3hImat 
	area	area fraction
C3-3h1 Pbs1.lsm	409822	10.4
C3-3h1 Pbs2.lsm	409822	7.6
C3-3h1 Pbs3.lsm	409822	8
C3-3h1 Pbs4.lsm	409822	1.5
C3-3h1 Pbs5.lsm	409822	1.3
C3-3h1 Pbs6.lsm	409822	5.9
3.5 PBS
C3-3h1 imat1.lsm	409822	1
C3-3h1 imat2.lsm	409822	0.7
C3-3h1 imat3.lsm	409822	0.5
C3-3h1 imat4.lsm	409822	2.3
C3-3h1 imat5.lsm	409822	4.2
C3-3h1 imat6.lsm	409822	0.9
3.3 imat
C3-3h2 Pbs1.lsm	409822	6
C3-3h2 Pbs2.lsm	409822	6
C3-3h2 Pbs3.lsm	409822	5.9
C3-3h2 Pbs4.lsm	409822	6.1
C3-3h2 Pbs5.lsm	409822	5.8
C3-3h2 Pbs6.lsm	409822	4.3
4.2 PBS
C3-3h2 imat1.lsm	409822	1.5
C3-3h2 imat2.lsm	409822	0.7
C3-3h2 imat3.lsm	409822	0.4
C3-3h2 imat4.lsm	409822	1
C3-3h2 imat5.lsm	409822	0.1
C3-3h2 imat6.lsm	409822	0.3
4.1 imat
C3-3h3 Pbs1.lsm	409822	9.6
C3-3h3 Pbs2.lsm	409822	2
C3-3h3 Pbs3.lsm	409822	2.1
C3-3h3 Pbs4.lsm	409822	2.6
C3-3h3 Pbs5.lsm	409822	3.7
C3-3h3 Pbs6.lsm	409822	1.8
4.3 PBS
C3-3h3 imat1.lsm	409822	1.3
C3-3h3 imat2.lsm	409822	0.6
C3-3h3 imat3.lsm	409822	1.3
C3-3h3 imat4.lsm	409822	0.8
C3-3h3 imat5.lsm	409822	0.4
C3-3h3 imat6.lsm	409822	0.2
3.4 imat
C3-3h4 imat1.lsm	409822	2.9
C3-3h4 imat2.lsm	409822	1.1
C3-3h4 imat3.lsm	409822	1.5
C3-3h4 imat4.lsm	409822	0.7
C3-3h4 imat5.lsm	409822	8
C3-3h4 imat6.lsm	409822	1
2.5 imat
	mean	sem
contra	1.75	0.404338

## Sheet: Fig 3F - Ng2 size ipsi 3h imat
vehicle1		cell body area	#no. >50um2
	ipsi1	159.959	11
	ipsi2	265.786	6
	ipsi3	184.564	11
	ipsi4	233.286	9
	ipsi5	184.453	13
	ipsi6	251.396	10
	ipsi7	236.277	12
	ipsi8	170.362	9
	ipsi9	176.919	9
	ipsi10	206.362	5
vehicle2
	ipsi1	232.377	4
	ipsi2	152.896	5
	ipsi3	155.358	3
	ipsi4	165.471	6
	ipsi5	182.049	6
	ipsi6	204.799	10
	ipsi7	177.724	11
	ipsi8	207.046	7
	ipsi9	295.581	9
	ipsi10	229.104	12
vehicle3
	ipsi1	270.134	3
	ipsi2	256.936	5
	ipsi4	251.943	6
	ipsi5	169.379	8
	ipsi6	190.468	9
	ipsi7	258.49	14
	ipsi8	297.5	12
	ipsi9	215.59	9
	ipsi10	298.448	9
	ipsi11	265.316	11
imat1
	ipsi1	130.11	5
	ipsi2	115.264	6
	ipsi3	106.308	2
	ipsi4	175.388	5
	ipsi5	116.88	5
	ipsi6	152.166	3
	ipsi7	97.8559	4
	ipsi8		0
	ipsi9	95.6965	5
	ipsi10	107.48	4
imat2
	ipsi1	258.593	9
	ipsi2	261.107	7
	ipsi3	184.706	11
	ipsi4	164.501	7
	ipsi5	126.224	6
	ipsi6	197.295	5
	ipsi7	172.432	4
	ipsi8	120.476	4
	ipsi9	102.155	6
	ipsi10	104.94	2
imat3
	ipsi1	99.0186	5
	ipsi2	169.428	6
	ipsi3	143.395	7
	ipsi4	197.652	7
	ipsi5	214.667	10
	ipsi6	112.248	5
	ipsi7	122.185	8
	ipsi8	173.125	6
	ipsi9	184.833	3
	ipsi10	141.19	4
imat4
	ipsi1	107.024	3
	ipsi2	89.1272	6
	ipsi3	99.7807	5
	ipsi4	136.793	2
	ipsi5	166.839	4
	ipsi6	249.721	4
	ipsi7	121.687	5
	ipsi8	124.311	4
	ipsi9	156.27	6
	ipsi10	180.127	4
contra	mean	129.727	5.25
	sem	6.8768	0.773443

## Sheet: Fig 3K - TGFb CD68 cells
%Tgfb+ CD68 cells
all cells counted manually in microscope in two sections
vehicle#1-3	Imatinib #1-4
65.0069	38.0549
63.6259	20.6504
66.9385	25.3557
	24.1806

[truncated: 28 more sheets: Fig 4D - Ra scar Pre , Fig 4I - FN intensity in rim, Fig 4L - ASMA scar, Fig 5E - Rb scar, Fig 5H - Ra scar gfapCre, Fig 6A - infarct vol Ab, Fig 6B - weights Ab, Fig 6D - Ra scar Ab, Fig 6I - Ki67 Ab, Fig 6K - pY1018 , Fig 7b - Ra scar POST, Fig7c,d -IpsiBiasPrePost, Fig 7e - infarct vol PrePost 7d, Fig 7f - correlation 7d, Fig7h - FITCperfused vessels 2P, Fig 7i - branching points 2P, Figs1d - microbleeds, Figs1h - CLDN5 intensity 3hpi, Fig s1i - vessel diameter CD31, Fig s2b,c - qPCR Cldn6,Fut11 …]
